# Supplementary material for: Multi-omics machine learning identifies diagnostic gene signatures and functionally supports PRKACB involvement in macrophage inflammatory responses in sepsis
Source: Front Immunol. 2026 Jan 15;16:1611348. doi: 10.3389/fimmu.2025.1611348 (PMC12852012; doi:10.3389/fimmu.2025.1611348)
Supplement: Supplementary file 1 [file Table1.xlsx]

## Sheet: Supplementary Table 1
Supplementary Table 1. Primer information for the genes in this study.
Gene	Forward primer (5' → 3')	Reverse primer (5' → 3')
METTL7B	TTTCGTGGTTTCGTCTATT	TGTCCCTTTCCTTCGTT
DACH1	CACTGAGCGTTCATTAGCATA	CCGATTGCCCGAGACT
FAM20A	CGTGCTGCCTTCCCTA	ACCCAGTTCTTTCCCTTTC
KCNE1	TTTGGTGGTTGCTAAGGT	ACTGCTGCTCTGTAGGACG
OLAH	GGGTGACAGAGCGAGA	GGTTAGGAGGAACTTTAGC
PRTN3	CACGGTTACTTACGAAGCAGAT	CAATAGTGACAAATGGGACAAA
MMP8	CAAGTTAGTGCGTTCC	ATCCCTTATGAGACACC
MT1M	CCTTCTGTGCTGAACCCT	CAGTCGCTCCATTTATCG
ZNF404	CCAAGATAACGCCACT	AAACAATTCCAGGGTC
FAM132B	CCCAACTACTAGCCAACCCTC	ACCCATGACCTCATCTAAGCC
FGG	CAAGATTCCTAGTGGGT	CCTTGTGAACCGTAGC
SUCNR1	CATTCTTGTCGTCCC	CAAATCCCTTACATCC
IRAK3	TTTGGGTGGTCCTCAT	TTATCATCGCCAGTGTT
PCOLCE2	GAAAGACAGGCAAGCA	CCAATGGCGAGTGAT
TMSB4X	TCGCCTGCTTGCTTCT	GCCGACAGTTGATGAATG
BMX	AAGCGGATGGAGAAA	AAGCACGGAACAAGC
GRB10	AGGCAGGCGTTTGGAG	TCTGTTGGTGACCCGTTAG
KIF1B	CATTCTGGCGTTAGGG	CTTTCAGGGTGACTGGC
CKAP4	CCAGGGCGAGGTAGAAG	GGATGACGTGGCGAAGA
MS4A4A	TCCCGTCATCTTCGTAA	GCATAAGGCAGACACC
ARG1	CCTCTTCCCGTCAAA	ACATGCACGTAGGTCTC
GPR84	GGAGGGAAGGAATGGTAT	GCCTGGGCAACAAGA
PFKFB2	TGAACTCTGATGCCTGT	GAATGCTGGACTGGG
SERPINB1	AGAACAAGGGACAGAAAA	ACATCCGATGCGTAGA
HK3	TTCAGTCACGCTGCTCT	GGTTGACCCAGGTTGTC
FLOT1	GGATTCAAGCGATTCTCA	TAGGTTAGCGGGTGGTA
MKNK1	AGGGAAACAGGGAGGG	ATTGCATGAAGCGAAGC
UGCG	CCATTCTCGCCTGTCT	TCTTCGGGTTCGTCC
GYG1	CCAGCGAGTAGACATAGC	GGTTTAGTCCTGCCAATG
TLR5	ACGGGAATGAACAACG	TGTGCGTATGACCCTAAT
GPR97	GCAGTGCTCCCAGTCTCA	GGTCCGTCCTGTTATCCA
HGF	GACAGGCGAGAAACG	GGGCACAAGCACATC
FCAR	CTGAAGGGTTTGGAGATA	AGGCACAGGAAGGTAAG
SORT1	TGATGGCTTTGTCTGC	GCCTGTTACCCTTGTG
GNS	ACCTACCCAAGGATAAGA	ACGACCAGGACGAAGT
SMPDL3A	GAGGGCACCTTGATTT	CCCGTTACAGTAGTGATTC
CD7	CACTGGGTCACTGGTACTGGTT	ACGGCGGTTCTGTCTTTCA
CD3E	GCTGGGTAAGTTGGAAT	TATGTTAGGGTGAGGGAT
PRKACB	AGGTCACGCACGGTAG	AGTTTCGTTCTTGTCGC
GAPDH	ATCTCGGGCGGGAGTAG	TGAAGGTCGGAGTCAACGG

## Sheet: Supplementary Table 2
Supplementary Table 2. Univariate logistic regression analysis for identifying characteristics that discriminate sepsis from healthy controls.
Gene	Estimate	Std.error	Statistic	p.value	OR	OR_lower	OR_upper
IRAK3	15.4314	6.96283	2.21626	0.0266737	5.03255e+06	5.95536	4.25273e+12
GNS	9.68973	1.65865	5.84193	5.15996e-09	16150.9	625.639	416938
GAS7	8.94138	1.8754	4.76772	1.86319e-06	7641.73	193.562	301692
EMILIN2	8.26061	1.25747	6.56922	5.0579e-11	3868.46	328.97	45490.5
PFKFB2	8.22908	1.86808	4.4051	1.05737e-05	3748.38	96.3164	145877
WDFY3	7.65792	1.31455	5.8255	5.69419e-09	2117.36	161	27846.1
GRB10	6.89752	1.56767	4.39986	1.08321e-05	989.812	45.8277	21378.5
LTB4R	6.86561	1.13827	6.03159	1.62351e-09	958.728	102.986	8925.12
TP53I3	6.74653	0.923176	7.30796	2.71233e-13	851.103	139.367	5197.63
GBA	6.59631	0.909502	7.25267	4.0864e-13	732.391	123.185	4354.38
METTL7B	6.55944	1.69454	3.87092	0.000108423	705.879	25.4863	19550.3
FNDC3B	6.54604	1.00806	6.49368	8.37621e-11	696.481	96.5671	5023.31
SPTLC2	6.53119	0.87513	7.4631	8.45082e-14	686.211	123.462	3814.03
SEMA4A	6.51416	0.955329	6.81876	9.18273e-12	674.628	103.722	4387.9
FGD4	6.43615	1.05937	6.07546	1.23631e-09	624	78.2406	4976.65
MGST1	6.39318	0.969888	6.59166	4.34925e-11	597.752	89.3174	4000.43
ATP6V1C1	6.25724	0.796043	7.86042	3.82833e-15	521.776	109.617	2483.65
KIF1B	6.17691	1.06417	5.80442	6.45907e-09	481.503	59.8074	3876.53
ZAK	6.10375	0.847971	7.19806	6.10734e-13	447.534	84.9216	2358.49
PPP1R3D	6.05386	0.821299	7.37108	1.69245e-13	425.754	85.1247	2129.43
AGFG1	6.04938	0.790551	7.65211	1.97705e-14	423.852	90.0085	1995.93
FLOT1	6.00672	0.80271	7.48305	7.26165e-14	406.15	84.2181	1958.7
CR1	5.97012	0.884375	6.75067	1.47163e-11	391.553	69.1825	2216.08
ITGAM	5.96993	0.759226	7.86317	3.74521e-15	391.478	88.3977	1733.7
CKAP4	5.90462	0.869022	6.79456	1.08646e-11	366.728	66.7755	2014.05
KCNE1	5.75462	1.10204	5.22181	1.77183e-07	315.647	36.4024	2737
TSPO	5.73384	0.704649	8.13716	4.04642e-16	309.155	77.6903	1230.23
SIGLEC9	5.70377	0.825939	6.9058	4.99226e-12	299.996	59.4376	1514.15
FLOT2	5.66348	0.877206	6.45627	1.07312e-10	288.15	51.6328	1608.09
B3GNT5	5.59654	0.679594	8.23512	1.79371e-16	269.492	71.1319	1021.01
PRTN3	5.545	1.0671	5.19633	2.03257e-07	255.954	31.6104	2072.5
SAMSN1	5.5014	0.938992	5.85884	4.66125e-09	245.035	38.8993	1543.53
PADI4	5.47641	0.838411	6.53189	6.49445e-11	238.987	46.2067	1236.08
ACER3	5.33981	0.840841	6.35056	2.14539e-10	208.472	40.1153	1083.4
CPEB4	5.31199	0.706591	7.51778	5.57131e-14	202.754	50.7584	809.9
MKNK1	5.23446	0.69735	7.50621	6.08657e-14	187.627	47.8298	736.024
KREMEN1	5.21718	0.700094	7.45212	9.18551e-14	184.413	46.7585	727.317
ADAM9	5.20547	0.675547	7.70556	1.30266e-14	182.267	48.492	685.086
SMPDL3A	5.18105	0.823203	6.29377	3.0984e-10	177.87	35.4306	892.95
MAP2K6	5.0879	0.712987	7.13603	9.60629e-13	162.049	40.0627	655.473
PRKCD	5.06122	0.602278	8.40345	4.33532e-17	157.783	48.4607	513.724
MCTP1	5.06022	0.625489	8.09002	5.9655e-16	157.625	46.2593	537.097
CD59	5.03061	0.609097	8.25912	1.46745e-16	153.027	46.3759	504.942
ST6GALNAC3	4.98932	0.873341	5.71291	1.11062e-08	146.836	26.5112	813.27
SERPINB1	4.92509	0.665978	7.39527	1.41117e-13	137.701	37.329	507.96
PGS1	4.87645	0.680619	7.16473	7.7942e-13	131.164	34.551	497.931
IL1RN	4.86614	0.608395	7.99833	1.26116e-15	129.819	39.3969	427.774
GALNT14	4.85886	0.732373	6.63442	3.2579e-11	128.878	30.674	541.485
LILRA6	4.81202	0.590522	8.14876	3.67663e-16	122.98	38.652	391.288
SORT1	4.78752	0.739268	6.47602	9.41727e-11	120.003	28.1783	511.059
GCLM	4.6635	0.589583	7.90984	2.57729e-15	106.007	33.3787	336.663
FCAR	4.62902	0.797319	5.80573	6.40853e-09	102.413	21.4618	488.707
FAM89A	4.57789	0.594336	7.70254	1.3339e-14	97.3091	30.356	311.933
HIST1H2BD	4.56888	0.570393	8.01006	1.14654e-15	96.4361	31.5291	294.963
UGCG	4.56005	0.603204	7.55971	4.03968e-14	95.5881	29.3053	311.79
CEBPD	4.53234	0.556601	8.14289	3.85951e-16	92.9763	31.2308	276.797
ABHD2	4.48281	0.535484	8.37152	5.68819e-17	88.4831	30.9776	252.74
SOCS3	4.42379	0.58391	7.57615	3.5597e-14	83.4117	26.5578	261.976
PCOLCE2	4.41262	0.865163	5.10034	3.39049e-07	82.4854	15.1334	449.592
CTSD	4.40988	0.537125	8.21016	2.20902e-16	82.2594	28.7062	235.72
ENTPD7	4.3649	0.552108	7.90589	2.66026e-15	78.6418	26.6495	232.069
WSB1	4.34086	0.525807	8.25561	1.51132e-16	76.7734	27.3927	215.173
FFAR3	4.29652	0.533402	8.05492	7.95291e-16	73.4434	25.8173	208.927
MCTP2	4.20746	0.485026	8.67471	4.14603e-18	67.1855	25.9665	173.835
PRDM5	4.1461	0.493747	8.39722	4.57169e-17	63.1871	24.0073	166.308
ASPH	4.13291	0.53527	7.72116	1.1528e-14	62.3588	21.8407	178.045
TSHZ3	4.11809	0.497573	8.27635	1.27013e-16	61.4416	23.1697	162.932
NLRC4	4.11767	0.664089	6.20048	5.6291e-10	61.4159	16.7108	225.717
FAR2	4.08895	0.488404	8.37206	5.66202e-17	59.6772	22.9124	155.434
PLXNC1	4.08664	0.467996	8.7322	2.49756e-18	59.5393	23.7924	148.994
HGF	4.0009	0.593462	6.74162	1.56631e-11	54.6471	17.0766	174.877
ZDHHC19	3.98809	0.656935	6.07075	1.27314e-09	53.9516	14.8871	195.523
GPR97	3.85438	0.563	6.84614	7.58669e-12	47.1994	15.6567	142.289
OPLAH	3.83438	0.459686	8.34129	7.34821e-17	46.2646	18.7913	113.905
NSUN7	3.81798	0.474188	8.05163	8.16973e-16	45.5124	17.9677	115.283
SLC26A8	3.78197	0.516998	7.31525	2.56904e-13	43.9025	15.9372	120.939
CARD6	3.68556	0.415577	8.86854	7.4108e-19	39.8676	17.6552	90.0257
SIPA1L2	3.62644	0.443674	8.17365	2.99208e-16	37.5787	15.7499	89.6612
MAPK14	3.48396	0.462473	7.53334	4.94604e-14	32.5886	13.1644	80.6734
HIP1	3.48357	0.436753	7.97605	1.51089e-15	32.5757	13.8395	76.677
ADAMTS3	3.45332	0.414388	8.33355	7.84561e-17	31.6053	14.029	71.2024
SLC2A3	3.34643	0.404365	8.27577	1.27626e-16	28.4012	12.8568	62.7391
SULT1B1	3.28645	0.389872	8.42957	3.46926e-17	26.7478	12.4573	57.432
GGH	3.2623	0.391229	8.33861	7.51713e-17	26.1096	12.1277	56.2111
ERLIN1	3.22464	0.387609	8.31931	8.84746e-17	25.1445	11.7626	53.7506
HIST1H2AD	3.20031	0.41535	7.70509	1.30756e-14	24.5401	10.8723	55.3897
SLC28A3	3.18227	0.373037	8.5307	1.45471e-17	24.1013	11.6012	50.0698
OSCAR	3.18106	0.377832	8.41927	3.78851e-17	24.0724	11.4789	50.4819
G6PD	3.13004	0.350117	8.93999	3.89222e-19	22.875	11.5169	45.4347
DACH1	3.12586	0.428308	7.29815	2.91748e-13	22.7794	9.8392	52.7383
ITGA7	3.10829	0.368277	8.44008	3.17113e-17	22.3826	10.875	46.0675
LIN7A	3.09907	0.379534	8.16546	3.202e-16	22.1774	10.5401	46.6634
SERPINB10	3.04251	0.348789	8.72307	2.70756e-18	20.9578	10.5791	41.5184
HPSE	3.02936	0.367395	8.24551	1.64461e-16	20.684	10.067	42.498
FAM20A	2.96858	0.403713	7.35321	1.93505e-13	19.4643	8.82252	42.9425
C9orf84	2.95795	0.367504	8.04876	8.36384e-16	19.2584	9.3712	39.5773
HIST1H2BC	2.95365	0.349275	8.45652	2.75468e-17	19.1758	9.67041	38.0244
PRUNE2	2.91484	0.353391	8.24821	1.6079e-16	18.4459	9.22755	36.8732
CHIT1	2.87133	0.339997	8.44514	3.03676e-17	17.6604	9.06963	34.3885
RAB13	2.86941	0.352116	8.14905	3.6678e-16	17.6267	8.83981	35.1477
IL1R1	2.79697	0.325652	8.58884	8.78499e-18	16.3949	8.65983	31.0392
PIK3AP1	2.77999	0.335111	8.29573	1.07921e-16	16.1189	8.35761	31.0876
MAN1A1	2.77317	0.317583	8.7321	2.49994e-18	16.0092	8.5909	29.8334
LILRA5	2.7052	0.345532	7.8291	4.91393e-15	14.9574	7.59857	29.4427
WFDC1	2.69199	0.33046	8.1462	3.75547e-16	14.7611	7.72368	28.2105
LRG1	2.65414	0.318597	8.33071	8.03557e-17	14.2128	7.61175	26.5384
MRVI1	2.62627	0.306073	8.58054	9.44304e-18	13.8221	7.58648	25.1831
SERPINB2	2.62373	0.338932	7.74116	9.85163e-15	13.787	7.0952	26.7901
HK3	2.52118	0.30052	8.38939	4.88667e-17	12.4432	6.9044	22.4254
BST1	2.50916	0.303581	8.26521	1.39453e-16	12.2946	6.78112	22.2909
ATP8B4	2.50528	0.304863	8.21772	2.07401e-16	12.247	6.73789	22.2604
TSPAN2	2.45693	0.285345	8.61041	7.27988e-18	11.669	6.67026	20.4138
HMMR	2.44415	0.290401	8.41648	3.87954e-17	11.5208	6.5206	20.3552
AIM2	2.42214	0.28619	8.46339	2.59724e-17	11.2699	6.43147	19.7483
PLSCR1	2.41074	0.279134	8.63651	5.79586e-18	11.1422	6.44715	19.2564
BCAT1	2.39207	0.283358	8.44186	3.12328e-17	10.9361	6.27572	19.0574
MANSC1	2.39088	0.269287	8.87858	6.77194e-19	10.9231	6.44356	18.5169
PDGFC	2.34347	0.275865	8.49498	1.97968e-17	10.4173	6.06645	17.8886
B4GALT5	2.33092	0.280649	8.30548	9.94184e-17	10.2874	5.9349	17.832
HSPA1A	2.3029	0.296282	7.77266	7.68518e-15	10.0031	5.59676	17.8787
CCNA1	2.29935	0.279589	8.22404	1.96754e-16	9.96773	5.76242	17.242
LRRN1	2.27343	0.27322	8.32088	8.73144e-17	9.71263	5.68549	16.5923
MT1M	2.22672	0.27518	8.09184	5.87681e-16	9.26937	5.4052	15.896
GYG1	2.21112	0.261951	8.44097	3.14709e-17	9.12596	5.46136	15.2495
BCL6	2.20552	0.254187	8.67677	4.07168e-18	9.07498	5.51414	14.9353
FAM132B	2.18123	0.261481	8.34183	7.31469e-17	8.85723	5.30543	14.7868
TLR5	2.15747	0.257635	8.37412	5.564e-17	8.6492	5.22002	14.3311
LOC100134822	2.15097	0.260886	8.24488	1.65326e-16	8.5932	5.15329	14.3293
F5	2.1422	0.247989	8.63827	5.70684e-18	8.51817	5.23906	13.8497
AGPAT9	2.1357	0.253168	8.4359	3.28655e-17	8.46296	5.15254	13.9003
DSC2	2.13176	0.240264	8.87259	7.14644e-19	8.42972	5.26376	13.4999
HIST1H4H	2.12168	0.244723	8.66975	4.33059e-18	8.34518	5.16564	13.4818
UHRF1	2.11313	0.268548	7.86874	3.58232e-15	8.27412	4.88798	14.006
PRC1	2.04273	0.248206	8.22997	1.87255e-16	7.71162	4.74099	12.5436
PSTPIP2	2.03394	0.240505	8.45696	2.74443e-17	7.64417	4.77099	12.2476
CD274	2.0278	0.242262	8.3703	5.74729e-17	7.59736	4.72548	12.2146
ECHDC3	2.00776	0.245115	8.1911	2.58851e-16	7.44661	4.60588	12.0394
DTL	1.95792	0.245114	7.98779	1.37376e-15	7.08459	4.38197	11.4541
FGG	1.94253	0.258266	7.52143	5.41791e-14	6.97636	4.20522	11.5736
TMEM45A	1.91726	0.241684	7.93294	2.14019e-15	6.80231	4.23576	10.924
PTX3	1.8788	0.225601	8.32798	8.22341e-17	6.54565	4.20646	10.1856
NRN1	1.87421	0.226963	8.25777	1.48425e-16	6.51564	4.17602	10.166
CEP55	1.86225	0.220811	8.43372	3.34846e-17	6.43823	4.17647	9.92486
BMX	1.8426	0.237603	7.75496	8.83718e-15	6.31294	3.9626	10.0574
VSIG4	1.8099	0.213839	8.46384	2.58709e-17	6.10986	4.01798	9.29084
FFAR2	1.79438	0.214146	8.3792	5.32868e-17	6.01571	3.95369	9.15318
SIGLEC5	1.76444	0.226309	7.79661	6.35949e-15	5.83832	3.74671	9.09758
CA4	1.63553	0.187934	8.70272	3.24013e-18	5.1322	3.55084	7.41781
CDA	1.62418	0.205088	7.91945	2.38563e-15	5.07428	3.39469	7.58488
DAAM2	1.59544	0.176421	9.04338	1.51894e-19	4.93049	3.48914	6.96727
TTK	1.58486	0.200948	7.88693	3.09722e-15	4.8786	3.29038	7.23345
PGLYRP1	1.55177	0.179353	8.65209	5.05665e-18	4.71984	3.32092	6.70803
CEACAM1	1.51932	0.175818	8.64144	5.55112e-18	4.56913	3.23723	6.449
CYP1B1	1.37061	0.160816	8.52284	1.55686e-17	3.93775	2.87315	5.39682
C3AR1	1.29843	0.155095	8.37183	5.6729e-17	3.66354	2.70322	4.96501
ALPL	1.29508	0.14759	8.77485	1.71131e-18	3.65129	2.7341	4.87615
GPR84	1.28316	0.174677	7.3459	2.04384e-13	3.60802	2.56201	5.08108
HPGD	1.21421	0.146499	8.28815	1.15019e-16	3.36763	2.52709	4.48773
FKBP5	1.17626	0.146129	8.04945	8.31687e-16	3.24221	2.43475	4.31746
FPR2	1.13909	0.162435	7.01255	2.34018e-12	3.12391	2.27212	4.29504
VSTM1	1.06165	0.15783	6.72656	1.73724e-11	2.89114	2.12188	3.93927
NAIP	1.05608	0.132334	7.9804	1.45859e-15	2.87507	2.21821	3.72643
MS4A4A	1.03052	0.108226	9.52198	1.69911e-21	2.80253	2.26687	3.46477
ARG1	1.00262	0.111925	8.95794	3.30793e-19	2.72541	2.18856	3.39394
SUCNR1	0.992635	0.119578	8.30118	1.03081e-16	2.69833	2.13456	3.411
IL18R1	0.96282	0.105831	9.09772	9.22489e-20	2.61907	2.12844	3.22279
TNFAIP6	0.933927	0.124759	7.48586	7.10803e-14	2.54448	1.99252	3.24935
CLEC5A	0.872869	0.0956857	9.12225	7.35785e-20	2.39377	1.98442	2.88756
SLC2A14	0.843593	0.116412	7.24659	4.27407e-13	2.3247	1.85044	2.92052
RGL4	0.795898	0.0983954	8.08877	6.0271e-16	2.21643	1.82767	2.68788
RRM2	0.793999	0.122844	6.46348	1.02324e-10	2.21223	1.73885	2.81447
CRISP3	0.760018	0.0820443	9.2635	1.97837e-20	2.13831	1.82068	2.51136
CD163	0.742008	0.0935657	7.93034	2.18552e-15	2.10015	1.74826	2.52287
DYSF	0.731495	0.105931	6.90536	5.0076e-12	2.07818	1.68855	2.55773
CLEC4D	0.69974	0.0842939	8.30119	1.03073e-16	2.01323	1.70664	2.3749
ANKRD22	0.649578	0.0697631	9.31119	1.26413e-20	1.91473	1.67003	2.19529
BCL2A1	0.592072	0.0926161	6.39275	1.62926e-10	1.80773	1.50764	2.16755
TDRD9	0.591358	0.071352	8.2879	1.15268e-16	1.80644	1.57068	2.07759
PFKFB3	0.544628	0.0816938	6.6667	2.6161e-11	1.72397	1.46889	2.02334
IL1R2	0.400422	0.0465238	8.60683	7.51115e-18	1.49245	1.36238	1.63494
LCN2	0.353167	0.0404207	8.73728	2.38782e-18	1.42357	1.31514	1.54094
CD177	0.3507	0.0353818	9.91187	3.69676e-23	1.42006	1.32492	1.52203
HP	0.331476	0.0403998	8.2049	2.30786e-16	1.39302	1.28697	1.50781
VNN1	0.304016	0.0455659	6.672	2.52341e-11	1.35529	1.2395	1.4819
ANXA3	0.256657	0.0341959	7.50549	6.12012e-14	1.2926	1.20881	1.38221
OLFM4	0.254222	0.0277973	9.14559	5.93069e-20	1.28946	1.22108	1.36166
MGAM	0.232794	0.0650121	3.58078	0.000342563	1.26212	1.11112	1.43364
FCGR1B	0.210233	0.0413694	5.08183	3.73807e-07	1.23397	1.13786	1.33819
MMP9	0.191835	0.0278802	6.88069	5.9563e-12	1.21147	1.14705	1.27951
RETN	0.157299	0.0272569	5.77096	7.88213e-09	1.17035	1.10946	1.23457
LTF	0.127624	0.0204447	6.24243	4.30827e-10	1.13613	1.0915	1.18258
ORM1	0.111789	0.0330598	3.38142	0.000721126	1.11828	1.04811	1.19314
HLA_DRB1	-0.355114	0.0848047	-4.18744	2.82122e-05	0.701093	0.59373	0.827872
CENPK	-1.21295	0.14254	-8.50952	1.74654e-17	0.297319	0.224848	0.393147
FCGR3B	-1.77895	0.253744	-7.0108	2.3696e-12	0.168816	0.102665	0.27759
HBA1	-3.4239	0.482449	-7.09693	1.27561e-12	0.032585	0.0126575	0.0838854
RGS2	-3.68574	0.464237	-7.93936	2.03235e-15	0.0250786	0.0100957	0.0622973
CCR9	-4.0211	0.517229	-7.77431	7.58576e-15	0.0179333	0.00650706	0.0494234
PRKACB	-4.21486	0.571975	-7.36896	1.71966e-13	0.0147744	0.00481543	0.0453299
ZNF404	-5.60016	0.737151	-7.59703	3.03006e-14	0.00369727	0.000871778	0.0156804
RPL39	-6.53657	0.891327	-7.33353	2.24172e-13	0.00144945	0.000252634	0.00831604
RPL41	-9.02641	1.5363	-5.87543	4.2174e-09	0.000120193	5.91775e-06	0.00244119
TMSB4X	-15.5725	4.65395	-3.34609	0.000819605	1.72557e-07	1.88541e-11	0.00157928

## Sheet: Supplementary Table 3
Supplementary Table 3. Univariate logistic regression analysis for identifying characteristics that discriminate sepsis from other diseases.
Gene	Estimate	Std.error	Statistic	p.value	OR	OR_lower	OR_upper
MMP8	0.143489	0.0162549	8.82743	1.07107e-18	1.15429	1.1181	1.19166
OLFM4	0.0990046	0.0106548	9.29201	1.51398e-20	1.10407	1.08125	1.12737
CD177	0.0927477	0.0122398	7.57753	3.52183e-14	1.09718	1.07118	1.12382
OLAH	0.32546	0.0350521	9.28502	1.61677e-20	1.38467	1.29273	1.48314
GPR84	0.336835	0.0397138	8.48156	2.22191e-17	1.40051	1.29563	1.51388
LCN2	0.391563	0.0461521	8.48419	2.17234e-17	1.47929	1.35135	1.61934
LTF	0.121428	0.0192909	6.2946	3.08188e-10	1.12911	1.08721	1.17262
ANKRD22	0.0563104	0.0168773	3.33645	0.000848544	1.05793	1.0235	1.09351
ANXA3	0.239361	0.0329763	7.25859	3.91133e-13	1.27044	1.19092	1.35526
MMP9	0.0903504	0.0184345	4.90117	9.52677e-07	1.09456	1.05572	1.13483
HP	0.127192	0.0242956	5.23516	1.64845e-07	1.13563	1.08282	1.19102
RETN	0.204247	0.0294728	6.93003	4.20766e-12	1.2266	1.15775	1.29955
IL1R2	0.251551	0.0354629	7.09334	1.30917e-12	1.28602	1.19967	1.37859
CLEC5A	0.371391	0.0458426	8.10142	5.43198e-16	1.44975	1.32517	1.58604
MS4A4A	0.520778	0.059025	8.82301	1.11419e-18	1.68334	1.49944	1.88979
CRISP3	0.129555	0.0265666	4.87662	1.07917e-06	1.13832	1.08057	1.19917
BMX	0.728365	0.0835963	8.71289	2.96216e-18	2.07169	1.7586	2.44053
ARG1	0.57204	0.0697307	8.20356	2.33372e-16	1.77188	1.54553	2.03137
TDRD9	0.207242	0.0410552	5.04788	4.46738e-07	1.23028	1.13516	1.33337
VNN1	0.0983908	0.0270236	3.64092	0.000271667	1.10339	1.04647	1.16341
METTL7B	1.37153	0.139722	9.81615	9.59421e-23	3.94139	2.9972	5.18303
IL18R1	0.271921	0.0454871	5.97797	2.25933e-09	1.31248	1.20053	1.43487
CA4	0.706102	0.0914791	7.71873	1.17496e-14	2.02608	1.69351	2.42396
ALPL	0.706788	0.0861163	8.20736	2.26097e-16	2.02747	1.71258	2.40026
CLEC4D	0.363193	0.0569158	6.38124	1.75659e-10	1.43791	1.28613	1.60761
PCOLCE2	0.892227	0.0949478	9.39702	5.61304e-21	2.44056	2.02613	2.93975
CYP1B1	0.683494	0.0858656	7.96004	1.71979e-15	1.98079	1.67397	2.34384
CEACAM1	1.28131	0.154856	8.27419	1.29331e-16	3.60136	2.65858	4.87846
IRAK3	1.23287	0.143846	8.57081	1.02757e-17	3.43108	2.58813	4.54856
DACH1	2.09148	0.235672	8.87455	7.02162e-19	8.09691	5.10166	12.8507
GYG1	0.986565	0.115076	8.57314	1.00705e-17	2.68201	2.14045	3.36058
FCAR	1.73097	0.191714	9.02889	1.73414e-19	5.6461	3.87756	8.22127
ZDHHC19	0.378002	0.0595848	6.34394	2.23968e-10	1.45937	1.29851	1.64015
SERPINB2	0.853191	0.0933047	9.14413	6.01122e-20	2.34712	1.95485	2.81811
PGLYRP1	0.500287	0.0726069	6.89035	5.56555e-12	1.64919	1.43043	1.90141
FAM20A	1.02172	0.111916	9.12937	6.88983e-20	2.77796	2.23081	3.45932
CD163	0.364623	0.0555675	6.56181	5.31595e-11	1.43997	1.29138	1.60566
NLRC4	1.77501	0.202611	8.76068	1.94072e-18	5.90035	3.96654	8.77695
HK3	1.33028	0.155431	8.55864	1.14208e-17	3.78211	2.78887	5.12909
PRTN3	0.951894	0.106054	8.9756	2.81822e-19	2.59061	2.1044	3.18917
FCGR1B	0.0582117	0.0265144	2.19548	0.0281294	1.05994	1.00626	1.11648
ST6GALNAC3	1.48662	0.162251	9.16247	5.0725e-20	4.42212	3.21751	6.07773
TLR5	1.06965	0.135482	7.89515	2.89976e-15	2.91435	2.23469	3.80073
RGL4	0.507685	0.0722286	7.02886	2.08229e-12	1.66144	1.44212	1.91411
DAAM2	0.324503	0.0551499	5.88402	4.00414e-09	1.38334	1.24161	1.54126
PFKFB2	0.882677	0.097889	9.01712	1.93093e-19	2.41736	1.99534	2.92864
KCNE1	1.89546	0.199609	9.49587	2.18382e-21	6.6556	4.50066	9.84232
VSIG4	0.461204	0.0663378	6.95235	3.59254e-12	1.58598	1.39261	1.8062
SAMSN1	1.25039	0.144497	8.65342	4.99791e-18	3.49171	2.63051	4.63486
SUCNR1	0.771042	0.0950024	8.11602	4.81717e-16	2.16202	1.7947	2.60452
GRB10	1.33061	0.141948	9.37394	6.98765e-21	3.78334	2.86449	4.99694
LRG1	0.998234	0.132588	7.52886	5.11857e-14	2.71349	2.09251	3.51875
HGF	1.36362	0.144069	9.46503	2.93491e-21	3.91031	2.94834	5.18615
SLC26A8	1.0811	0.142172	7.60423	2.86613e-14	2.94793	2.231	3.89526
C3AR1	0.995643	0.127536	7.80674	5.86883e-15	2.70646	2.10786	3.47507
LOC100134822	1.30953	0.159945	8.18736	2.67008e-16	3.70444	2.70753	5.0684
LILRA5	1.52892	0.174305	8.77152	1.76272e-18	4.6132	3.27816	6.49192
LRRN1	0.725649	0.0911146	7.96414	1.66372e-15	2.06607	1.72817	2.47004
GPR97	1.75888	0.207908	8.45987	2.67675e-17	5.80591	3.86274	8.72661
SMPDL3A	2.09777	0.23225	9.03235	1.68031e-19	8.14795	5.16836	12.8453
SORT1	2.01288	0.227006	8.8671	7.50737e-19	7.48488	4.79682	11.6793
ORM1	0.0891	0.0270844	3.28971	0.0010029	1.09319	1.03667	1.15279
HPGD	0.359344	0.0665409	5.40035	6.65096e-08	1.43239	1.25725	1.63193
CCNA1	1.18627	0.134329	8.83109	1.03659e-18	3.27484	2.51679	4.2612
PFKFB3	0.265633	0.052877	5.02361	5.07081e-07	1.30426	1.17585	1.44668
BCAT1	0.986757	0.120531	8.18675	2.68367e-16	2.68252	2.11809	3.39736
PADI4	3.05216	0.372486	8.19403	2.52625e-16	21.1609	10.1969	43.9138
HIST1H2AD	1.02745	0.127241	8.07484	6.75667e-16	2.79393	2.17724	3.5853
PLSCR1	1.22635	0.156948	7.8137	5.55326e-15	3.40875	2.5061	4.63652
CEP55	1.09877	0.1237	8.88248	6.53872e-19	3.00046	2.35446	3.8237
GALNT14	1.64024	0.177593	9.23596	2.5598e-20	5.15642	3.64064	7.30329
NAIP	0.475087	0.0760952	6.24332	4.28387e-10	1.60815	1.38533	1.86681
MAPK14	1.31452	0.17668	7.44012	1.00595e-13	3.72296	2.63327	5.26357
KIF1B	2.6652	0.309205	8.61951	6.7242e-18	14.3708	7.83935	26.344
FAM132B	0.894784	0.125222	7.14557	8.96228e-13	2.44681	1.91429	3.12746
C9orf84	1.21786	0.140284	8.68145	3.90741e-18	3.37996	2.56744	4.44963
LIN7A	1.3829	0.172871	7.99959	1.24837e-15	3.98643	2.84075	5.59416
PSTPIP2	0.597737	0.0971324	6.15383	7.56333e-10	1.818	1.50284	2.19925
GAS7	3.14732	0.371359	8.47512	2.34836e-17	23.2735	11.2397	48.1913
ASPH	1.4526	0.155993	9.31194	1.25522e-20	4.27421	3.14827	5.80283
ACER3	2.557	0.287896	8.88167	6.58615e-19	12.8971	7.33549	22.6753
PGS1	2.22248	0.242423	9.16779	4.82824e-20	9.23018	5.73926	14.8445
FGD4	1.95381	0.212155	9.20937	3.28045e-20	7.05554	4.65522	10.6935
FKBP5	0.718393	0.0949669	7.56466	3.88878e-14	2.05113	1.70277	2.47077
LTB4R	3.00367	0.343207	8.75176	2.10049e-18	20.1593	10.288	39.502
RAB13	1.75751	0.203313	8.64435	5.4111e-18	5.79797	3.89236	8.63653
NRN1	1.07372	0.132619	8.09628	5.66639e-16	2.92626	2.25645	3.7949
ATP8B4	0.938873	0.121372	7.73548	1.03012e-14	2.5571	2.01573	3.24385
OSCAR	1.58737	0.199871	7.94196	1.99013e-15	4.89086	3.30561	7.23633
FAM89A	2.3945	0.261983	9.1399	6.25073e-20	10.9628	6.56017	18.32
CKAP4	1.65562	0.20492	8.07936	6.51059e-16	5.23633	3.50426	7.82453
DYSF	0.95986	0.1325	7.24421	4.3497e-13	2.61133	2.01407	3.3857
SOCS3	2.16238	0.233291	9.26904	1.87828e-20	8.69183	5.50212	13.7307
SLC2A14	0.610027	0.0982533	6.20872	5.34175e-10	1.84048	1.51809	2.23134
FLOT2	2.27437	0.264585	8.596	8.2544e-18	9.72179	5.78798	16.3292
SLC2A3	1.93323	0.23367	8.27333	1.3027e-16	6.91178	4.37206	10.9268
ERLIN1	1.13018	0.13727	8.23326	1.82182e-16	3.09622	2.36584	4.05208
UGCG	1.19021	0.148205	8.03084	9.68069e-16	3.28779	2.45894	4.39601
TNFAIP6	0.702621	0.105499	6.65996	2.73907e-11	2.01904	1.64188	2.48283
FNDC3B	2.52507	0.275996	9.14896	5.74846e-20	12.4918	7.27265	21.4564
F5	0.752096	0.115976	6.48495	8.87615e-11	2.12144	1.69009	2.66288
BCL2A1	0.226677	0.0645881	3.50958	0.000448814	1.25443	1.10526	1.42372
MAP2K6	2.64155	0.286356	9.2247	2.8436e-20	14.0349	8.00678	24.6014
SULT1B1	1.40024	0.178699	7.83573	4.66139e-15	4.05616	2.85761	5.7574
CR1	2.15482	0.242777	8.87574	6.94713e-19	8.62636	5.36009	13.883
NSUN7	1.36602	0.162835	8.38894	4.90531e-17	3.9197	2.84869	5.39338
IL1R1	0.733607	0.107684	6.81259	9.58551e-12	2.08258	1.68632	2.57196
PTX3	0.539081	0.0816024	6.60619	3.94331e-11	1.71443	1.46103	2.01178
KREMEN1	1.95016	0.218002	8.9456	3.69927e-19	7.02981	4.58539	10.7773
ECHDC3	0.624515	0.0972864	6.41935	1.36858e-10	1.86734	1.54316	2.25962
HIP1	2.13299	0.241726	8.82401	1.10432e-18	8.44008	5.25515	13.5553
MGST1	2.276	0.250052	9.10211	8.85936e-20	9.73767	5.96495	15.8966
WDFY3	2.62956	0.276943	9.49496	2.20294e-21	13.8677	8.05871	23.864
SERPINB1	2.57476	0.309796	8.31116	9.4773e-17	13.1282	7.15321	24.0939
SIPA1L2	1.24283	0.16332	7.60979	2.7454e-14	3.46542	2.51614	4.77284
AIM2	0.507523	0.0926845	5.47581	4.35511e-08	1.66117	1.38522	1.99209
AGPAT9	1.17928	0.157807	7.47292	7.8434e-14	3.25202	2.38685	4.43078
CPEB4	2.93149	0.331913	8.83209	1.02735e-18	18.7555	9.78584	35.9466
CD274	0.64643	0.0989161	6.53513	6.35534e-11	1.90871	1.57232	2.31707
MANSC1	0.932634	0.142558	6.54216	6.06386e-11	2.54119	1.92172	3.36036
SIGLEC9	3.01977	0.338475	8.92169	4.5923e-19	20.4866	10.5524	39.7727
HIST1H4H	1.40277	0.170973	8.20461	2.31346e-16	4.06643	2.90856	5.68524
OPLAH	1.38317	0.169247	8.17247	3.02149e-16	3.98752	2.86178	5.55609
GCLM	2.67739	0.287471	9.31361	1.23557e-20	14.5471	8.28088	25.555
ADAM9	2.06497	0.225139	9.17197	4.6444e-20	7.88503	5.07179	12.2587
SEMA4A	3.0926	0.355351	8.70296	3.23335e-18	22.0344	10.9804	44.2162
DSC2	1.04015	0.140741	7.39055	1.46226e-13	2.82965	2.14749	3.7285
MKNK1	2.17897	0.245812	8.86436	7.69454e-19	8.83716	5.4585	14.3071
MRVI1	1.14564	0.143663	7.97449	1.53009e-15	3.14445	2.37277	4.16708
ENTPD7	1.7121	0.181158	9.45086	3.36067e-21	5.5406	3.88465	7.90245
GGH	1.22912	0.149046	8.24662	1.62938e-16	3.41823	2.5523	4.57796
ZAK	2.39932	0.260154	9.22267	2.89796e-20	11.0156	6.61549	18.3424
CHIT1	0.800918	0.111294	7.19641	6.18187e-13	2.22759	1.79101	2.77057
HPSE	1.37879	0.178936	7.70551	1.30318e-14	3.97011	2.79569	5.63788
GNS	3.92993	0.461401	8.51739	1.63186e-17	50.9035	20.6061	125.748
MCTP1	2.77634	0.307216	9.03711	1.60866e-19	16.0602	8.79515	29.3263
CARD6	2.71432	0.320854	8.45967	2.68132e-17	15.0944	8.04819	28.3095
PPP1R3D	2.38936	0.285736	8.36214	6.15926e-17	10.9065	6.22965	19.0946
FFAR3	2.38719	0.25376	9.4073	5.09058e-21	10.8829	6.61821	17.8957
PDGFC	1.45713	0.17436	8.35703	6.43143e-17	4.29363	3.05075	6.04287
TSHZ3	2.12537	0.252121	8.42996	3.45789e-17	8.376	5.11007	13.7292
TSPAN2	1.18408	0.151797	7.80044	6.16935e-15	3.2677	2.42677	4.40001
ITGAM	2.71886	0.325416	8.35501	6.54267e-17	15.163	8.0128	28.6935
UHRF1	1.19144	0.153303	7.77183	7.73629e-15	3.29182	2.43749	4.44559
FFAR2	0.825314	0.126553	6.52151	6.96038e-11	2.2826	1.78117	2.92518
TMEM45A	0.584154	0.0986326	5.92252	3.17041e-09	1.79347	1.47821	2.17597
LILRA6	3.61233	0.408067	8.85231	8.57289e-19	37.0524	16.6519	82.446
BCL6	1.30026	0.173956	7.47465	7.74067e-14	3.67025	2.60988	5.16142
FLOT1	3.78424	0.424816	8.90795	5.19871e-19	44.0021	19.1365	101.177
SERPINB10	1.26824	0.156969	8.07955	6.50075e-16	3.55458	2.6132	4.83506
PIK3AP1	1.20518	0.166683	7.2304	4.81571e-13	3.33737	2.40725	4.62688
AGFG1	2.47348	0.267275	9.25446	2.15323e-20	11.8637	7.02605	20.0322
CDA	1.43065	0.189555	7.54739	4.44057e-14	4.1814	2.88383	6.06282
CEBPD	1.65188	0.208884	7.9081	2.61338e-15	5.21678	3.46415	7.85612
MCTP2	1.56352	0.202872	7.70692	1.28891e-14	4.77558	3.20877	7.10746
IL1RN	2.51312	0.300609	8.3601	6.26675e-17	12.3433	6.84778	22.2493
GBA	3.48458	0.389336	8.95007	3.55268e-19	32.6087	15.2028	69.9427
HMMR	1.4436	0.171659	8.40973	4.1094e-17	4.23593	3.02573	5.93017
B4GALT5	1.34574	0.184206	7.30562	2.75994e-13	3.84102	2.67699	5.51119
WSB1	2.21414	0.257889	8.58562	9.0344e-18	9.15352	5.52165	15.1743
RRM2	0.526329	0.088718	5.93261	2.98157e-09	1.69271	1.42254	2.01419
FAR2	1.70738	0.209696	8.14218	3.88223e-16	5.51452	3.65604	8.31772
ITGA7	1.92564	0.224476	8.57841	9.61939e-18	6.85957	4.41793	10.6506
EMILIN2	3.14601	0.362784	8.67184	4.25182e-18	23.243	11.4152	47.3261
TTK	1.76058	0.198467	8.8709	7.25565e-19	5.81581	3.9416	8.58122
SIGLEC5	1.37325	0.189836	7.23387	4.69422e-13	3.94817	2.72147	5.7278
BST1	1.68129	0.219492	7.65988	1.86101e-14	5.37246	3.49412	8.26056
G6PD	2.16423	0.253122	8.55015	1.22925e-17	8.70791	5.30215	14.3013
HIST1H2BD	1.53245	0.197376	7.76416	8.2191e-15	4.62953	3.14432	6.81626
PRDM5	2.12037	0.241916	8.7649	1.86943e-18	8.3342	5.1873	13.3902
SPTLC2	2.49235	0.288147	8.64959	5.16828e-18	12.0897	6.87289	21.2662
ATP6V1C1	1.99428	0.228262	8.7368	2.39805e-18	7.34692	4.69683	11.4923
PRC1	1.18601	0.149201	7.9491	1.87876e-15	3.27399	2.44386	4.38611
TP53I3	2.3633	0.275271	8.58535	9.05577e-18	10.626	6.19517	18.2257
FPR2	1.39427	0.176724	7.88955	3.03287e-15	4.03203	2.85163	5.70104
PLXNC1	2.51301	0.287846	8.73039	2.53789e-18	12.342	7.02049	21.6973
B3GNT5	1.70965	0.199314	8.57767	9.68149e-18	5.52703	3.73966	8.16867
ADAMTS3	2.1004	0.236932	8.865	7.65065e-19	8.16942	5.13465	12.9978
VSTM1	0.5667	0.108053	5.24466	1.56567e-07	1.76244	1.42606	2.17817
MT1M	1.69819	0.199135	8.52786	1.49084e-17	5.46408	3.69836	8.07279
CTSD	2.9351	0.323726	9.06661	1.22781e-19	18.8233	9.98011	35.5024
CD59	2.97437	0.332666	8.941	3.85655e-19	19.5772	10.1995	37.577
HSPA1A	1.74839	0.225518	7.75277	8.99109e-15	5.74535	3.69276	8.93885
ABHD2	3.47548	0.410855	8.45914	2.6935e-17	32.3135	14.443	72.2954
MGAM	0.440488	0.0786921	5.59762	2.17318e-08	1.55347	1.33143	1.81253
DTL	1.1764	0.152183	7.73017	1.07402e-14	3.24267	2.40637	4.36962
TSPO	3.07587	0.35591	8.64227	5.51092e-18	21.6686	10.7864	43.53
HIST1H2BC	1.96027	0.237783	8.24395	1.66623e-16	7.10125	4.45584	11.3172
MAN1A1	1.95567	0.230125	8.49829	1.92398e-17	7.06866	4.50247	11.0975
SLC28A3	1.83813	0.217277	8.45987	2.67677e-17	6.2848	4.10527	9.62147
PRUNE2	1.5969	0.200052	7.98242	1.43486e-15	4.93771	3.33609	7.30826
WFDC1	2.65485	0.295724	8.97743	2.77159e-19	14.2228	7.96634	25.3928
PRKCD	4.57439	0.533689	8.57125	1.02364e-17	96.9685	34.0679	276.004
FGG	2.1246	0.24999	8.49873	1.91673e-17	8.36953	5.1275	13.6615
CCR9	-2.34671	0.257963	-9.0971	9.27736e-20	0.0956831	0.0577102	0.158642
FCGR3B	-3.00029	0.347722	-8.62842	6.22074e-18	0.0497725	0.0251769	0.0983959
ZNF404	-3.63005	0.367003	-9.89105	4.55208e-23	0.0265149	0.0129149	0.0544364
PRKACB	-2.24917	0.227385	-9.89147	4.53317e-23	0.105487	0.0675531	0.164722
RPL39	-2.07685	0.327562	-6.34031	2.29298e-10	0.125325	0.0659492	0.238157
RGS2	-2.22542	0.282266	-7.88413	3.16744e-15	0.108022	0.0621217	0.187837
RPL41	-2.75157	0.364241	-7.55425	4.21268e-14	0.0638278	0.031258	0.130334
CENPK	-1.19872	0.138129	-8.67823	4.01958e-18	0.301581	0.230052	0.39535
HBA1	-1.7321	0.251123	-6.89739	5.29676e-12	0.176913	0.108143	0.289415
TMSB4X	-3.95211	0.498539	-7.92737	2.2383e-15	0.0192142	0.00723197	0.051049
HLA_DRB1	-0.229197	0.0648004	-3.53698	0.000404735	0.795172	0.700328	0.902859
